# Supplementary material for: Improving analysis of transcription factor binding sites within ChIP-Seq data based on topological motif enrichment
Source: BMC Genomics. 2014 Jun 13;15(1):472. doi: 10.1186/1471-2164-15-472 (PMC4082612; doi:10.1186/1471-2164-15-472)
Supplement: Supplementary file 10 — Additional file 10: Motif relative score thresholds for position weight matrices (PWMs). (XLS 56 KB) [file 12864_2013_6188_MOESM10_ESM.xls]

## Sheet: human data PWM scor ethreshold
ChIP'd TF	cell type	treatment	PWM relative score threshold at 5% enrichment	PWM relative score threshold at 20% enrichment
Ap2a	Helas3		76	79
Ap2g	Helas3		77	79
Atf3	K562		79	79
Atf3	K562		81	81
Atf3	Gm12878		75	81
Atf3	H1hesc		78	79
Atf3	Hepg2		76	79
Atf3	K562		73	87
Batf	Gm12878		81	84
Bhlhe40	Gm12878		78	82
Bhlhe40	Hepg2		77	81
Bhlhe40	K562		79	82
Bhlhe40	Hepg2		79	83
Brca1	Gm12878		68	78
Brca1	Helas3		68	78
Brca1	Hepg2		70	78
Cebpa	liver		83	84
Cebpb	Helas3		81	84
Cebpb	Hepg2	Forskolin	79	82
Cebpb	Hepg2		81	84
Cebpb	K562		81	84
Cfos	Helas3		78	84
Cfos	Huvec		78	84
Cfos	K562		82	84
Cfos	K562		84	84
Cmyc	hESC		78	81
Cmyc	Gm12878		77	83
Cmyc	H1hesc		77	83
Cmyc	Helas3		78	81
Cmyc	Hepg2		78	82
Cmyc	Huvec		78	82
Cmyc	K562		77	81
Cmyc	Mcf7	Estrogen	78	79
Cmyc	Mcf7		77	82
Cmyc	Helas3		79	82
Cmyc	K562	IFNa30m	80	82
Cmyc	K562	IFNa6h	79	87
Cmyc	K562	IFNg30m	77	80
Cmyc	K562	INFg6h	80	80
Cmyc	K562		78	80
Cmyc	Nb4		78	84
Ctcf	fibroblast		71	73
Ctcf	glioblastoma		72	73
Ctcf	Gm12878		72	73
Ctcf	Gm12891		73	75
Ctcf	Gm12892		73	74
Ctcf	Gm19238		73	74
Ctcf	Gm19239		75	75
Ctcf	Gm19240		73	74
Ctcf	H1hesc		72	74
Ctcf	Helas3		71	73
Ctcf	Hepg2		70	72
Ctcf	Huvec		71	73
Ctcf	K562		72	73
Ctcf	Mcf7	Estrogen	71	73
Ctcf	Mcf7		72	74
Ctcf	Mcf7		72	73
Ctcf	Nhek		73	74
Ctcf	fibroblasts, Hutchinson-Gilford progeria syndrome		70	73
Ctcf	Gm12878		73	74
Ctcf	A549		72	74
Ctcf	A549		73	74
Ctcf	Cd20		74	74
Ctcf	Gm12878		73	74
Ctcf	H1hesc		72	74
Ctcf	Helas		72	74
Ctcf	Hepg2		73	74
Ctcf	Hmec		72	73
Ctcf	skeletal muscle myoblasts		71	73
Ctcf	skeletal muscle myotubes differentiated from the HSMM cell line		72	74
Ctcf	Huvec		73	74
Ctcf	K562		72	74
Ctcf	Monocytes-CD14+		74	75
Ctcf	Nha		74	75
Ctcf	Nhek		72	74
Ctcf	Osteoblast		71	73
Ctcf	A549	Dexamehtasone_100nm	72	74
Ctcf	A549	EtOH_0.02pct	72	74
Ctcf	H1hesc		72	74
Ctcf	Hepg2		72	74
Ctcf	neuroblastoma cell line, treatment: differentiated with retinoic acid		73	74
Ctcf	T47d	DMSO_0.02pct	71	74
Ctcf	K562		72	74
CtcfL	K562		70	72
E2f1	Helas3		85	87
E2f1	Helas3		87	87
E2f1	Mcf7		83	85
E2f4	Helas3		82	84
E2f4	K562		81	83
E2f4	K562		85	86
E2f6	Helas3		83	86
E2f6	K562		83	85
E2f6	K562		82	84
Ebf1	Gm12878		76	80
Egr1	Gm12878		78	80
Egr1	H1hesc		76	81
Egr1	K562		77	78
Elf1	Gm12878		79	80
Elf1	Hepg2		77	79
Elf1	K562		77	79
Elk4	Hek293		77	78
Elk4	Helas3		76	78
Eralpha	Ecc-1		67	69
Eralpha	Ecc-1		66	69
Eralpha	T47d		68	71
Eralpha	T47d		68	69
Erra	Hepg2	Forskolin	81	81
Ets1	Gm12878		77	80
Ets1	K562		79	81
Fosl1	K562		83	84
Fosl2	Hepg2		84	85
Foxa1	Ecc1	DMSO_0.02pct	80	84
Foxa1	Hepg2		83	85
Foxa1	Hepg2		82	84
Foxa1	T47d	DMSO_0.02pct	83	85
Foxa2	Hepg2		81	82
Gabp	Gm12878		81	81
Gabp	H1hesc		77	82
Gabp	Helas3		74	82
Gabp	Hepg2		79	81
Gabp	K562		80	82
Gata1	K562		86	91
Gata1	peripheral blood-derived erythroblasts from 16-19 week human fetal liver		90	91
Gata1	peripheral blood-derived erythroblasts		88	91
Gata2	Huvec		88	90
Gata2	K562		88	88
Gata2	neuroblastoma clonal subline of the neuroepithelioma cell line SK-N-SH		87	89
Gata2	K562		88	89
Gata2	K562		87	90
Gata3	Mcf7		88	89
Gata3	neuroblastoma clonal subline of the neuroepithelioma cell line SK-N-SH		88	91
Gata3	T47d	DMSO_0.02pct	90	91
Hnf4a	liver		76	78
Hnf4a	Hepg2	Forskolin	78	78
Hnf4a	Hepg2		78	80
Hnf4g	Hepg2		77	79
Hsf1	Hepg2	Forskolin	80	80
Irf1	K562		84	84
Irf1	K562		90	90
Irf3	Gm12878		83	86
Irf3	Helas3		79	83
Irf3	Hepg2		87	89
Irf4	Gm12878		82	85
Jun	H1hesc		89	89
Jun	Helas3		80	83
Jun	Hepg2		86	86
Jun	Huvec		80	84
Jun	K562	IFNa6h	85	85
Jun	K562	IFNg30m	86	86
Jun	K562	IFNg6h	86	86
Jun	K562		80	86
Junb	K562		84	86
Jund	Gm12878		80	83
Jund	H1hesc		87	89
Jund	Helas3		83	85
Jund	Hepg2		87	87
Jund	K562		86	87
Jund	K562		86	87
Jund	H1hesc		86	88
Jund	Hepg2		86	87
Klf4	hESC		81	86
Maff	Hepg2		81	83
Mafk	Hepg2		81	83
Mafk	Hepg2		81	83
Mafk	K562		81	83
Max	Gm12878		82	82
Max	H1hesc		78	82
Max	Helas3		78	81
Max	Huvec		78	79
Max	K562		80	80
Max	Nb4		79	83
Max	K562		81	84
Mef2a	Gm12878		84	87
Mef2a	K562		83	84
Mef2c	Gm12878		86	86
Mxi1	Gm12878		78	82
Mxi1	Helas3		80	82
Mxi1	K562		82	83
Nanog	hESC		88	90
Nanog	H1hesc		92	93
Nfe2	Gm12878		79	91
Nfe2	Gm12878		83	90
Nfe2	Gm12878		79	81
Nfe2	K562		78	78
Nfe2	K562		75	75
Nfe2	K562		76	77
Nfkb	Gm10847		72	77
Nfkb	Gm12891		71	75
Nfkb	Gm12892		72	76
Nfkb	Gm15510		75	78
Nfkb	Gm18505		71	77
Nfkb	Gm18526		75	75
Nfkb	Gm18951		72	77
Nfkb	Gm19099		72	77
Nfkb	Gm19193		72	75
Nfya	Gm12878		82	87
Nfya	Helas3		83	87
Nfya	K562		83	86
Nfyb	Gm12878		76	78
Nfyb	Helas3		77	79
Nfyb	K562		75	78
Nrf1	Gm12878		63	72
Nrf1	H1hesc		73	73
Nrf1	Helas3		72	72
Nrf1	Hepg2		76	76
Nrf1	K562		72	72
Pax5	Gm12878		74	76
Pax5	Gm12878		74	76
Pax5	Gm12891		75	75
Pax5	Gm12892		75	77
Pbx3	Gm12878		80	86
Pou2f2	Gm12878		85	88
Pou2f2	Gm12891		86	86
Pou5f1	hESC		83	85
Pou5f1	H1hesc		78	78
Prdm1	Helas3		76	79
Pu1	Gm12878		75	77
Pu1	Gm12891		76	77
Pu1	K562		76	76
Rest	Gm12878		65	67
Rest	H1hesc		63	66
Rest	Helas3		64	66
Rest	Hepg2		63	67
Rest	K562		64	67
Rest	pancreatic carcinoma		66	67
Rest	neuroectodermal cell line derived from a cerebral brain tumor		64	67
Rest	neuroblastoma cell line		63	66
Rest	U87		67	68
Rfx5	Gm12878		76	78
Rfx5	H1hesc		77	78
Rfx5	Helas3		75	78
Rfx5	Hepg2		77	78
Rfx5	K562		82	84
Rxra	H1hesc		81	82
Rxra	Hepg2		80	80
Six5	Gm12878		80	80
Six5	H1hesc		78	78
Six5	K562		79	79
Six5	K562		77	77
Sox2	hESC		77	78
Sp1	Gm12878		76	88
Sp1	H1hesc		80	84
Sp1	Hepg2		86	90
Sp1	K562		83	86
Sp2	K562		88	90
Srebp1	Hepg2	Insulin	86	86
Srebp1	Hepg2	pravastatin	90	90
Srebp2	Hepg2	pravastatin	87	87
Srf	Gm12878		80	80
Srf	Gm12878		75	78
Srf	H1hesc		80	80
Srf	Hepg2		74	75
Srf	K562		78	81
Stat1	Helas3	IFNg30m	77	77
Stat1	K562	IFNa30m	80	80
Stat1	K562	IFNa6h	78	78
Stat1	K562	IFNg30m	80	80
Stat1	K562	IFNg6h	80	80
Stat2	K562	IFNa6h	82	82
Stat3	Gm12878		84	91
Stat3	Helas3		83	87
Stat3	Mcf10aes	EtOH_0.01pct	83	85
Stat3	Mcf10aes	EtOH_0.01pct	83	85
Stat3	Mcf10aes	EtOH_0.01pct	84	88
Stat3	Mcf10aes	4-hydroxytamoxifen_1uM	83	85
Tal1	K562		83	85
Tbp	Gm12878		84	89
Tbp	H1hesc		87	87
Tbp	Helas3		82	87
Tbp	Hepg2		87	87
Tbp	K562		85	87
Tcf12	H1hesc		87	89
Tcf7l2	Hct116		81	81
Tcf7l2	Hek293		80	83
Tcf7l2	Helas3		78	83
Tcf7l2	Hepg2		84	85
Tcf7l2	Mcf7		81	83
Tcf7l2	pancreatic carcinoma		82	84
Tr4	Gm12878		84	84
Tr4	Helas3		82	82
Tr4	Hepg2		79	84
Tr4	K562		86	86
Usf1	A549	Dexamehtasone_100nm	76	79
Usf1	A549	EtOH_0.02pct	76	77
Usf1	Gm12878		76	78
Usf1	H1hesc		76	77
Usf1	Hepg2		74	79
Usf1	K562		76	78
Usf1	neuroblastoma cell line, treatment: differentiated with retinoic acid		75	76
Usf2	Gm12878		75	77
Usf2	H1hesc		77	78
Usf2	Helas3		75	78
Usf2	Hepg2		75	78
Usf2	K562		76	80
Yy1	Gm12878		78	78
Yy1	K562		73	74
Yy1	Nt2d1		74	74
Yy1	H1hesc		74	76
Zbtb33	Gm12878		73	75
Zbtb33	Hct116		73	75
Zbtb33	Hepg2		71	81
Zbtb33	Hepg2		76	76
Zbtb33	K562		70	78
Zbtb7a	K562		80	84
Zeb1	Gm12878		81	87
Znf143	Gm12878		84	84
Znf143	Gm12878		77	81
Znf143	Gm12878		74	78
Znf143	Helas3		84	85
Znf143	Helas3		77	81
Znf143	K562		84	85
Znf143	K562		79	80
Znf263	Hek293t		86	88
Znf263	K562		90	91
Znf274	Helas3		94	94
Znf274	Hepg2		84	94
Znf274	K562		82	82
Znf274	Nt2d1		75	76

## Sheet: mouse data PWM scor ethreshold
ChIP'd TF	cell type	treatment	PWM relative score threshold at 5% enrichment	PWM relative score threshold at 20% enrichment
Bhlhe40	Ch12		78	80
Cebpa	liver		82	84
Cebpb	C2c12	Equine serum and insulin 2pct 60hr	80	82
Cebpb	C2c12		80	82
Cjun	Ch12		79	84
cMyc	mESC		79	84
Cmyc	Ch12		78	79
Cmyc	Mel		77	78
Ctcf	mESC		72	74
Ctcf	C2c12		74	75
Ctcf	Ch12		72	74
Ctcf	Mel	DMSO_2.0pct	72	74
Ctcf	Mel		72	74
Ctcf	Mel	DMSO_2.0pct	72	75
E2f4	C2c12	Equine serum and insulin 2pct 60hr	81	81
E2f4	Ch12		80	81
E2f4	Mel		83	83
Esrrb	mESC		80	82
Ets1	Ch12		83	85
Ets1	Mel		82	86
Fosl1	C2c12		80	84
FoxA2	liver		83	85
Gata1	Mel		83	85
Gata2	G1erythroid		55	91
Hnf4a	liver		76	78
Jund	Ch12		81	84
Jund	Mel		86	88
Klf4	mESC		85	88
Mafk	Ch12		81	84
Mafk	Mel		83	83
Max	C2c12	Equine serum and insulin 2pct 60hr	79	81
Max	C2c12		74	79
Max	Ch12		77	79
Max	Mel		79	81
Mxi1	Ch12		80	81
Mxi1	Mel		79	81
Myb	Mel		82	85
Myb	Mel		83	84
Myb	Mel		82	85
Myb	Mel		83	84
Myod	C2c12	Equine serum and insulin 2pct 24hr	78	80
Myod	C2c12	Equine serum and insulin 2pct 60hr	78	79
Myod	C2c12		78	79
Myod	C2c12	Equine serum and insulin 2pct 7d	78	79
Myogenin	C2c12	Equine serum and insulin 2pct 24hr	79	80
Myogenin	C2c12	Equine serum and insulin 2pct 24hr	82	84
Myogenin	C2c12	Equine serum and insulin 2pct 60hr	78	80
Myogenin	C2c12		84	84
Myogenin	C2c12	Equine serum and insulin 2pct 7d	79	79
Nanog	mESC		88	89
Nfya	mESC		75	77
nMyc	mESC		79	81
Nrf2	fibroblast		74	80
Nrf2	Ch12		90	90
Nrf2	Mel		81	81
Pou5f1	mESC		79	80
Rest	C2c12	Equine serum and insulin 2pct 60hr	66	67
Sox2	mESC		74	76
Srf	C2c12	Equine serum and insulin 2pct 24hr	66	72
Stat3	mESC		84	87
Tal1	Erythroblast		100	86
Tal1	G1erythroid restored		115	85
Tal1	G1erythroid		145	85
Tal1	Megakaryocyte		65	90
Tal1	Mel		180	85
Tbp	Ch12		76	81
Tbp	Mel		76	84
Tcf12	C2c12	Equine serum and insulin 2pct 60hr	86	88
Tcfcp2l1	mESC		80	82
Usf2	Ch12		77	79
Usf2	Mel		84	84
Usf2	Mel		77	79
Zfx	mESC		78	81
