# Supplementary material for: Improving analysis of transcription factor binding sites within ChIP-Seq data based on topological motif enrichment
Source: BMC Genomics. 2014 Jun 13;15(1):472. doi: 10.1186/1471-2164-15-472 (PMC4082612; doi:10.1186/1471-2164-15-472)
Supplement: Supplementary file 14 — Additional file 14: Position frequency matrices (PFMs). (TXT 35 KB) [file 12864_2013_6188_MOESM14_ESM.txt]

>AP1
A  [304 559   0   0 887  69   0  63 887  33 335 ]
C  [212  63   0   0   0 367   0 824   0 338 292 ]
G  [245 234   0 887   0 388   0   0   0 292  37 ]
T  [126  31 887   0   0  63 887   0   0 224 223 ]
>Ap2alpha 
A [ 121 162 122  43   5   0   0   7  26 306   5   0   0 140 181]
C [ 191 168   3  48 318 499 446 127 196   5   0   0 332 125  86]
G [  66 106  47 371 154   0   0  25 234 172 493 499 163  79 164]
T [ 121  60 325  34  19   0  52 337  41  12   0   0   2 152  66]
>Ap2gamma
A [ 107  47   6   0   1   9  15 288  24   0   0 151 157  89 121]
C [  18  63 308 500 457 113 180   6   0   0 345 116  88 100  64]
G [  61 352 167   0   0  34 272 187 476 500 155  70 183 129 189]
T [ 314  38  19   0  42 344  33  19   0   0   0 163  72 182 126]
>ARID3A
A  [27  0  1 27 27 20 ]
C  [ 0  0  9  0  0  0 ]
G  [ 0  0  0  0  0  1 ]
T  [ 0 27 17  0  0  6 ]
>Ar
A  [ 9  9 11 16  0 12 21  0 15  4  5  6  3  0  4 11  1  3  6  6 10  5 ]
C  [ 7  2  3  1  0  6  2 24  0  9 11  9  5  0  0  5 22 16  7  5 11 11 ]
G  [ 2  3  3  7 22  1  0  0  8  2  2  9  1 24  0  1  1  1  5  9  0  6 ]
T  [ 6 10  7  0  2  5  1  0  1  9  6  0 15  0 20  7  0  4  6  4  3  2 ]
>Arnt::Ahr
A  [ 3  0  0  0  0  0 ]
C  [ 8  0 23  0  0  0 ]
G  [ 2 23  0 23  0 24 ]
T  [11  1  1  1 24  0 ]
>Arnt
A  [ 4 19  0  0  0  0 ]
C  [16  0 20  0  0  0 ]
G  [ 0  1  0 20  0 20 ]
T  [ 0  0  0  0 20  0 ]
>Atf3
A [ 59 100   0   0 321   0   8   0  57 178]
C [ 48   0   0 150   0 316   0  51  85  38]
G [175 221   0 171   0   0 311   0 166  73]
T [ 39   0 321   0   0   5   2 270  13  32]
>Batf
A  [247 463   0   0 651  41   0 150 651 154 224 ]
C  [  5  81   0   0   0 304   0 501   0 124 170 ]
G  [147  34   0 644   0 306   0   0   0 201 110 ]
T  [252  73 651   7   0   0 651   0   0 172 147 ]
>Bcl11a
A  [ 57   9  12   6 434   0  22   0   0   8  37  28 ]
C  [ 56 173  96 500  19 241   5   0 439 378 160 303 ]
G  [ 48  45   9   0  13 182   0   5   0   0  44  52 ]
T  [356 290 400  11  51  94 490 512  78 131 276 134 ]
>BHLHE40
A  [ 117    5    0  915    1   55   11    0  223  218 ]
C  [ 178   51 1000   31  921   50   20    3  479  243 ]
G  [ 583  363    0   15   28  886   39  884   62  293 ]
T  [ 122  581    0   39   50    9  930  113  236  237 ]
>BRCA1_beta
A  [144 100   7  43   1   0   7   0   0 388   4 321  90  38 ]
C  [ 89 131  10 390  39 434   2 429   0   4  29   2 108 171 ]
G  [157 103  30   1  17   0 425   1 434  34 332 107 131  80 ]
T  [ 43 100 387   0 377   0   0   4   0   8  69   4 105 145 ]
>CEBPA-3
A  [10351     0     0   705     0 11956  2660 12226 15318     0  5804 ]
C  [ 1332     0     0     0 15318  1274  7654  3092     0  5688  4963 ]
G  [ 3635     0     0 11304     0  1066     0     0     0  1804   890 ]
T  [    0 15318 15318  3309     0  1022  5004     0     0  7826  3661 ]
>CEBPB
A  [ 253  181  591    1    0   73    0  588  163  679  999   13  330  240 ]
C  [ 223  153  125    1    0    1 1000   86  464  321    0  411  310  259 ]
G  [ 257  314  276    0    7  799    0  201    2    0    1  105  110  213 ]
T  [ 267  352    8  998  993  127    0  125  371    0    0  471  250  288 ]
>CREB1
A  [ 0  0 11  0  1  0  2  8 ]
C  [ 1  1  0  9  0  3  7  0 ]
G  [ 1 10  0  2 10  0  1  1 ]
T  [ 9  0  0  0  0  8  1  2 ]
>CTCFL
A  [176 161  44  19 341  79 114 805   0 192  62  14  20  84 134  55 133 202 ]
C  [299 221 785 919  97 522 532  47   0   6  54   0  23 868  48 646 452 307 ]
G  [379 408 109  13 396 349 107  70 962 764 731 939 884   1 740 178 124 350 ]
T  [102 168  24  11 128  12 209  40   0   0 115   9  35   9  40  83 253  99 ]
>CTCF
A  [ 87 167 281  56   8 744  40 107 851   5 333  54  12  56 104 372  82 117 402 ]
C  [291 145  49 800 903  13 528 433  11   0   3  12   0   8 733  13 482 322 181 ]
G  [ 76 414 449  21   0  65 334  48  32 903 566 504 890 775   5 507 307  73 266 ]
T  [459 187 134  36   2  91  11 324  18   3   9 341   8  71  67  17  37 396  59 ]
>Ddit3::Cebpa
A  [14 11 18  0  0  4 38 36  0 14  4  0 ]
C  [ 7  7  3  1  0 33  1  2  6 17 23 26 ]
G  [12 14 15  0 38  0  0  1  0  5  9  6 ]
T  [ 6  7  3 38  1  2  0  0 33  3  3  7 ]
>E2f1
A  [ 259  218  144    0    0    0    0    0 1059  508  305 ]
C  [ 317    0  274    0 1059    0  337  286    0    0  269 ]
G  [ 280  628  641 1059    0 1059  722  773    0  551  485 ]
T  [ 203  213    0    0    0    0    0    0    0    0    0 ]
>E2f4
A [ 272  155    0    0    0   27   15 1803 1253  712  503 ]
C [ 370  510   11 1878    0  218   41    0    0  349  393 ]
G [ 848 1213 1867    0 1878 1633 1822   75  625  720  616 ]
T [ 388    0    0    0    0    0    0    0    0   97  366 ]
>E2f6
A [  98  78  48   0  41   0   0   0 300 209 108  75]
C [  69  24  53   0 240   0   0   0   0   0  57  87]
G [  75 140 198 300   0 300 300 300   0  90 108 101]
T [  56  57   0   0  18   0   0   0   0   0  24  36]
>EBF1
A  [ 63  41   0   6   0 381 161  16  81   0 736 177 182 186 ]
C  [217 304 858 624 849   8   5   0   0   0  37 351 289 183 ]
G  [388  45   0   0   0  39 592 842 777 858  78 233  76 181 ]
T  [190 468   0 228   9 430 100   0   0   0   7  97 311 308 ]
>Egr1
A  [177 143  63 136   0   0  58   0   0 113   4  53 212 237 ]
C  [278 172  72 712   0   1   0   0   0 644   3  27 184 130 ]
G  [412 340 845  15 995 547 937 988 995   0 966 726 456 495 ]
T  [128 340  15 132   0 447   0   7   0 238  22 189 143 133 ]
>ELF5
A  [12 29  2 14  0  0  0  4  4 ]
C  [ 9  3 20  0  1 44 44  3  8 ]
G  [ 3  7  5  1  0  0  0 11 11 ]
T  [20  5 17 29 43  0  0 26 21 ]
>ELK1
A  [ 7 10  9  5  2  0  1 27 21 13 ]
C  [ 7  6  4 19 24  0  0  0  5  0 ]
G  [10  6 10  1  1 24 27  1  0 14 ]
T  [ 4  6  5  3  1  4  0  0  2  1 ]
>ELK4
A  [ 222  350   23   88    5    0 1000  973  190   34  147  218  205 ]
C  [ 276  190  846  903    0    0    0    0   22  304  135  244  330 ]
G  [ 396  375  129    1  995 1000    0    0  788   34  593  459  341 ]
T  [ 106   85    2    8    0    0    0   27    0  628  125   79  124 ]
>ESR1
A  [122 107  64  83 134 308  36  19  33   4 398  58  63  64  32  21 305  10  59  26 ]
C  [120  80 173 229 232  28   8  18  41 394  13 250 276 258  19  22 106 436 353 165 ]
G  [154 164 149  65  47  89 387 420  91  53  27 107  53  97   8 426  31  12   2  22 ]
T  [ 71 117  82  93  57  48  43  18 310  24  37  60  83  56 416   6  33  17  61 262 ]
>ESR2
A  [ 78 158 186  27  18  13   0 337  49  64  52  21  63 178  34  46  27  60 ]
C  [161  51  15   0  20  19 357   1 123  63  61  33  25  99 268 289  90  94 ]
G  [ 63  41 154 275 319  33   0   0 113 149 147  24 265  19   2   0   0 136 ]
T  [ 55 107   2  55   0 292   0  19  72  81  97 279   4  61  53  22 240  67 ]
>Esrra
A  [122  68   8   6 479  14   4   1   4   0 190  87 ]
C  [126 167  27  29  96 630 633  43  61  78  53 235 ]
G  [150 312  18 610  18   1   0   0  36 447 340 254 ]
T  [247  98 592   0  52   0   8 601 544 120  62  69 ]
>Esrrb
A  [1055  673  403  260  312 3347 3590   33   12  180    9 3478 ]
C  [ 801  832 1212 1230 2653   32    2    2   11   43 3394   21 ]
G  [ 984 1352 1212  449  630  248   60 3597 3622  243  167  128 ]
T  [ 773  767  807 1702   51   27    6   29   16 3192   85   26 ]
>Ets1
A [ 106  14 117   0   0 263 252  66  28  57  95]
C [  35 157 144   0   0   0   0   0  54  32  78]
G [  93  85   2 263 263   0   0 196  35 167  81]
T [  28   4   0   0   0   0  10   0 144   4   7]
>Evi1
A  [14 20  0 27  1 27 26  0 27  0 24 23  6 15 ]
C  [ 2  1  1  0 10  0  0  0  0  3  1  0  7  6 ]
G  [ 6  2 25  0  0  0  1 27  0  0  0  4  7  3 ]
T  [ 5  4  1  0 16  0  0  0  0 24  2  0  7  3 ]
>EWSR1-FLI1
A  [  0   2 104 104   1   2 103 102   0   0  99 105   0   0 100 102   5   3 ]
C  [  0   0   0   0   0   0   0   0   0   2   4   0   0   2   3   0   0   3 ]
G  [105 103   1   1 104 102   2   3 104 103   2   0 105 103   0   2  97  97 ]
T  [  0   0   0   0   0   1   0   0   1   0   0   0   0   0   2   1   3   2 ]
>FEV
A  [ 2  9  0  0 13 12  7  0 ]
C  [ 9  3  0  0  0  0  0  0 ]
G  [ 1  1 13 13  0  0  6  0 ]
T  [ 1  0  0  0  0  1  0 13 ]
>FOSL1
A  [219 389   0   0 965   4   0   0 962   8 136 ]
C  [261 274   6   0   9 404   5 995  22 480 624 ]
G  [229 323   3 975  16 577  11   5   0  65  66 ]
T  [288  14 991  25  10  15 984   0  16 447 174 ]
>Fosl2
A  [223 280   0   0 967  15   0  22 967  13 102 ]
C  [ 48 238   0   0   0 500   0 945   0 218 372 ]
G  [432 433   0 962   0 410   0   0   0  81 262 ]
T  [264  16 967   5   0  42 967   0   0 655 231 ]
>FOXA1
A  [ 13 108   1   4   6 478   4 289  42 379  89 ]
C  [  1   7   7   7   3  12 808 106 369   7 125 ]
G  [  2 772   4  24  77 368   5   5  69  24 467 ]
T  [876   7 885 862 811  38  79 496 414 482 211 ]
>Foxa2
A  [  1 221   1   1   1 736   2 338  50 417 131 129 ]
C  [  1   3   1   3   1   4 725  77 265   6  53 195 ]
G  [  1 582   1  36 175  67   2   3  58  24 482 290 ]
T  [805   3 806 769 634   3  81 391 436 360 140 189 ]
>FOXD1
A  [ 1  0 19 20 18  1 20  7 ]
C  [ 1  0  1  0  1 18  0  2 ]
G  [17  0  0  0  1  0  0  3 ]
T  [ 1 20  0  0  0  1  0  8 ]
>Foxd3
A  [11 30 24  1 12  0  1  5 14  6  1  0 ]
C  [ 3  2  1  4  0  0  0  0  0  7  2 12 ]
G  [26  0  0  0 34  0  0 10 21  0  4  0 ]
T  [ 7 15 22 42  1 47 46 32 12 34 40 35 ]
>FOXF2
A  [ 1 10 17 13  3  7  0 27 27 27  0 27 16  7 ]
C  [10  7  4  5 11  0  0  0  0  0 25  0  4  4 ]
G  [ 7  5  2  5  8 20  0  0  0  0  0  0  2  6 ]
T  [ 9  5  4  5  0  0 27  0  0  0  2  0  5 10 ]
>FOXI1
A  [ 6  4 11  0 13  0  0  0 15  0  8  2 ]
C  [ 1  8  4  0  0  0  0  0  0  0  1  1 ]
G  [14 12  8  0 18  0  0  0 16  7  4  4 ]
T  [10  7  8 31  0 31 31 31  0 24 18 24 ]
>FOXL1
A  [ 7 10  6 13  4 21  0 22 ]
C  [ 1  4  3  4 10  0  2  1 ]
G  [ 4  2  6  4  2  2  0  0 ]
T  [11  7  8  2  7  0 21  0 ]
>FOXO3
A  [ 0  1  3 13 12 13  0 12 ]
C  [ 0  2  0  0  1  0 12  0 ]
G  [ 5 10  1  0  0  0  0  0 ]
T  [ 8  0  9  0  0  0  1  1 ]
>Foxq1
A  [ 4 13  5  3  0  0  0  0 17  0  6 ]
C  [ 4  1  2  0  0  0  0  0  0  1  0 ]
G  [ 3  3  0  0 18  0  0  0  1  4  3 ]
T  [ 7  1 11 15  0 18 18 18  0 13  9 ]
>GABPA
A  [307 396  55 102   0   0 994 992  75  40 127 221 ]
C  [320 179 754 892   0   0   0   0  15 227 155 292 ]
G  [262 379 185   0 994 994   0   0 904  21 595 382 ]
T  [105  40   0   0   0   0   0   2   0 706 117  99 ]
>Gata1
A  [ 339  196  838    0  969  169  926  858  222  415 ]
C  [ 176  454    0    0    0    3    1    0   49  123 ]
G  [ 257  343    0 1000   31  190   73  141  726  458 ]
T  [ 227    7  162    0    0  638    0    1    3    4 ]
>GATA2
A  [ 377  179  718    0 1000  100  863  897  242  447 ]
C  [ 122  487    0    0    0    2   13    0  150  186 ]
G  [ 286  316    0 1000    0  113  122   98  580  293 ]
T  [ 215   18  282    0    0  785    2    5   28   74 ]
>GATA3
A  [ 44  86   0 195   0  26  18  14 195   0   0  54  43 ]
C  [ 62  10   0   0   0  37  55  44   0   0 195   0  50 ]
G  [ 45  16 195   0   0  55  30   0   0   0   0   0  50 ]
T  [ 44  83   0   0 195  77  92 137   0 195   0 141  52 ]
>Gfi
A  [ 9 28 53 53  1  1 31  8 19  7 ]
C  [20 16  0  0  0 52  7 28 11 13 ]
G  [ 9  7  0  0  1  0  2 11  2 28 ]
T  [15  2  0  0 51  0 13  6 21  5 ]
>Hand1::Tcfe2a
A  [ 4 10  2  0  0  0  0  9 16  5 ]
C  [ 8  0  2 28  0  0  3 14  0  4 ]
G  [10 15  1  0  0 29 25  1  3  4 ]
T  [ 7  4 24  1 29  0  1  5 10 16 ]
>HIF1A::ARNT
A  [ 27  10  78   0   0   0   0  18 ]
C  [ 28  29   2 103   0   0   0  51 ]
G  [ 49  34  23   0 104   0 104  20 ]
T  [  0  31   1   1   0 104   0  15 ]
>HLF
A  [ 1  6  1  0 13  0  6  0 13 15  2  5 ]
C  [ 4  0  0  0  1 15  0  9  4  0  3  5 ]
G  [ 8 12  0  3  2  1 12  0  1  1  1  3 ]
T  [ 5  0 17 15  2  2  0  9  0  2 12  5 ]
>HNF1A
A  [ 5  1  1  1 20 16  1  8 14  2  0 13  8  5 ]
C  [ 0  0  0  0  0  2  0  2  0  0  4  1  8 13 ]
G  [14 20  0  0  0  1  0  4  1  0  0  3  3  0 ]
T  [ 2  0 20 20  1  2 20  7  6 19 17  4  2  3 ]
>HNF1B
A  [0 0 8 7 0 5 3 0 0 8 9 0 ]
C  [3 3 1 1 0 0 0 0 0 0 0 8 ]
G  [0 0 0 1 0 4 1 1 0 1 0 0 ]
T  [6 6 0 0 9 0 5 8 9 0 0 1 ]
>HNF4A
A  [113 165 163  10 959 785 893   4  50  40  12 789 ]
C  [ 38  97 375 913  15   8   0   8  11 535 939  73 ]
G  [753 308 195   6  26 181 101 967 186 113   2  45 ]
T  [ 96 430 267  71   0  26   6  21 753 312  47  93 ]
>Hnf4g
A  [361 316 475 113 165 161   9 965 829 907  10  19  39  26 712 234 277 ]
C  [225 197  46  28  78 373 918  12   7   0   9   9 476 853  95 248 204 ]
G  [217 352 369 775 345 216   5  17 148  82 957 337 123  10  83 310 267 ]
T  [197 135 110  84 412 250  68   6  16  11  24 635 362 111 110 205 249 ]
>HOXA5
A  [ 2  7  0  6 14 14  0  0 ]
C  [13  0  7  0  0  0  0  1 ]
G  [ 0  5  5  1  0  2  0  6 ]
T  [ 0  4  4  9  2  0 16  9 ]
>Hsf1
A  [ 53 103  57 171   3 309 283  96  70  32  20   0   3 226   0 297 272  88 ]
C  [117  98 103  12   2  17  15  90 101  20   4 336 141   7   3  16  12  93 ]
G  [ 95  88  73 143 331   1  21  99  93  21  39   0   9 102 333  19  42 108 ]
T  [ 70  46 103  10   0   9  17  51  72 263 273   0 183   1   0   4  10  47 ]
>INSM1
A  [ 1  0  0  6 16  0  0  0  0  0  3 10 ]
C  [ 0  0  8 15  0  0  1  0  0  2 16  0 ]
G  [ 4 20  3  0  0 24 23 24 24 16  0 12 ]
T  [19  4 13  3  8  0  0  0  0  6  5  2 ]
>IRF1
A  [ 6 19 19 20  5  0  1 20 19 20  1  1 ]
C  [ 4  0  0  0  3 10  1  0  1  0 13 13 ]
G  [10  1  0  0 11  0 18  0  0  0  6  1 ]
T  [ 0  0  1  0  1 10  0  0  0  0  0  5 ]
>IRF2
A  [ 0  2 12 11 12  2  0  0 12 12 12  0  0  5  6  6  5  3 ]
C  [ 4  0  0  0  0  0  6  0  0  0  0  6  7  2  0  1  2  6 ]
G  [ 7 10  0  0  0 10  0 12  0  0  0  6  2  3  2  1  1  1 ]
T  [ 1  0  0  1  0  0  6  0  0  0  0  0  3  2  4  4  4  2 ]
>IRF3
A  [ 0  2 12 11 12  2  0  0 12 12 12  0  0  5  6  6  5  3 ]
C  [ 4  0  0  0  0  0  6  0  0  0  0  6  7  2  0  1  2  6 ]
G  [ 7 10  0  0  0 10  0 12  0  0  0  6  2  3  2  1  1  1 ]
T  [ 1  0  0  1  0  0  6  0  0  0  0  0  3  2  4  4  4  2 ]
>Irf4
A  [326  87 159  32  26   1 750  26  84   0   1  53 119  76 282 217 ]
C  [155 322 115 345 158 938  60 420  46  58 767 642 300 529 252 192 ]
G  [233 353  54  95  28   0  46 374   2   0  39   0 135 106  62 123 ]
T  [282 238 672 528 788  61 144 180 868 942 193 305 446 289 404 468 ]
>JUND
A  [12389 15163     0     0 38710     0     0  1547 38710     0  5786 ]
C  [  759  4824     0     0     0 22857     0 37163     0  5136 14956 ]
G  [13640 18723     0 38710     0 14078     0     0     0  2301 12429 ]
T  [11922     0 38710     0     0  1775 38710     0     0 31273  5539 ]
>JUN
A  [302 425   0   0 833  48   0  79 833  41 279 ]
C  [ 72  68   0   0   0 337   0 754   0 206 241 ]
G  [337 334   0 833   0 407   0   0   0 161 174 ]
T  [122   6 833   0   0  41 833   0   0 425 139 ]
>Klf4
A  [1468   88   14   14  277   22   42  264  123  254 ]
C  [  81    9   13   36 1922   15   80   46  130 2858 ]
G  [1022 4237 4304 4281   11 4273 2179 3902 3789  280 ]
T  [1765    6   13   16 2139   34 2042  125  289  932 ]
>Lhx3
A  [ 9 16 19  0  0 19 20  2  0 16  9  2  2 ]
C  [ 0  2  0  0  0  0  0  2  1  1  0  8  9 ]
G  [ 3  2  0  0  0  0  0  0  0  0  3  0  3 ]
T  [ 8  0  1 20 20  1  0 16 19  3  8 10  6 ]
>Mafb
A  [ 0  1  0  1 12  3  3  2 ]
C  [ 0 12  3  0  2  8  1  5 ]
G  [15  1  1 12  0  1  7  5 ]
T  [ 0  1 11  2  1  3  4  3 ]
>Maff
A  [673 100   4  21 995   1   1 920 359 414 ]
C  [ 61 299   2 979   0   4 998   4 159  82 ]
G  [ 97 564   2   0   5 879   1  22 176  58 ]
T  [169  37 992   0   0 116   0  54 306 446 ]
>MAFK
A  [652 107   9  36 996   0   0 909 375 418 ]
C  [ 71 305   2 962   0   3 998   0 148  70 ]
G  [ 89 531   0   0   2 899   0  20 166  57 ]
T  [186  55 987   0   0  96   0  69 309 452 ]
>MAX
A  [356 142   0 873   0 186   0   0  59 187 ]
C  [ 66 229 873   0 873   0   0   0 213 264 ]
G  [423 261   0   0   0 687   0 873 462 247 ]
T  [ 28 241   0   0   0   0 873   0 139 172 ]
>MEF2A
A  [306 107  40   0 935  74  76  22 175 150 580 167 379 349 ]
C  [ 51  71 642  70   0  11   0  45 104  48   0  52 356 238 ]
G  [221 408  70   0  24   1   0   1  14  95 420 628  82  91 ]
T  [422 414 248 930  41 914 924 932 707 707   0 153 183 322 ]
>Mef2c
A  [283 125  31   0 943  80  98  31 150 139 485 158 349 313 ]
C  [ 62 107 650  58   0   0   4  52 122  43   0  51 355 249 ]
G  [259 375  66   0   3   0   0   3  15 137 481 609 108 119 ]
T  [362 359 219 908  20 886 864 880 679 647   0 148 154 285 ]
>MIZF
A  [ 2 13 20  2  0  0  0  0  0  2 ]
C  [ 6  1  0 17  0  1 19 18  0 13 ]
G  [ 5  0  0  1 19  0  0  2 19  1 ]
T  [ 7  6  0  0  1 19  1  0  1  4 ]
>MXI1
A  [112  55   0 577   0  86   0   0  21  19 ]
C  [178 277 577   0 577   0   0   0  82 246 ]
G  [ 91 173   0   0   0 491   0 577 304 144 ]
T  [196  72   0   0   0   0 577   0 170 168 ]
>Myb
A  [ 8 22  2 16  1  2  0  6 ]
C  [ 4  1 48 17  0  1  0  0 ]
G  [34 25  1 16 50  0  0 44 ]
T  [ 5  3  0  2  0 48 51  1 ]
>Myc
A  [259  77   0 638   0 192   0   0  17  73 ]
C  [ 71 147 638   0 578   0   0   0  88 275 ]
G  [120 380   0   0  47 446   0 638 411 188 ]
T  [188  34   0   0  13   0 638   0 122 102 ]
>MYC::MAX
A  [ 7 15  2  1 21  0  1  0  0  1  3 ]
C  [ 1  1  9 20  0 20  0  1  0  1  5 ]
G  [ 9  4  9  0  0  0 20  0 21 18  0 ]
T  [ 4  1  1  0  0  1  0 20  0  1 13 ]
>Mycn
A  [153  39   7 414   0  31  24   0  27  61 ]
C  [159 170 431   0 421   1  97   0  49 265 ]
G  [ 63 196   0  18   8 405   2 411 324  40 ]
T  [ 63  33   0   6   9   1 315  27  38  72 ]
>Myf
A  [ 7  9  4  0 16  7  0  6  0  0  6  0 ]
C  [ 8  0  2 15  0  0 15  0  0 10  0  0 ]
G  [ 1  7 10  1  0  9  1  0 16  6  0 16 ]
T  [ 0  0  0  0  0  0  0 10  0  0 10  0 ]
>MZF1_1-4
A  [ 3  0  2  0  0 18 ]
C  [ 5  0  0  0  0  0 ]
G  [ 4 19 18 19 20  2 ]
T  [ 8  1  0  1  0  0 ]
>MZF1_5-13
A  [ 1  2 15  0  0  0  0  3 10  8 ]
C  [ 4  0  1  0  0  2  0  1  0  2 ]
G  [ 7  7  0 11 15 14 14  8  4  4 ]
T  [ 4  7  0  5  1  0  2  4  2  2 ]
>NFATC2
A  [ 3  1  1  0  1  0 18 ]
C  [ 1  2  1  0 25 26  3 ]
G  [ 2  2  0  0  0  0  1 ]
T  [20 21 24 26  0  0  4 ]
>NFE2L2
A  [10  0  0 20  0  6  5 16  0  0 15 ]
C  [ 1  0  0  0 17  2 10  0  0 20  2 ]
G  [ 9  0 19  0  1  1  1  2 20  0  2 ]
T  [ 0 20  1  0  2 11  4  2  0  0  1 ]
>Nfe2
A [  0   0  92   1   9   6  87   0   2  68]
C [  0   0   0  83   5  86   2   1  87   4]
G [  0  92   0   8   2   0   3  91   3   6]
T [ 92   0   0   0  76   0   0   0   0  14]
>NFIC
A  [ 358   81   81   91 1226 3298 ]
C  [1832   67   67   88 5364  981 ]
G  [ 176  300 6713 6643  160 1186 ]
T  [4546 6464   51   90  162 1447 ]
>NFIL3
A  [ 1  0 22  0  2  0 23 22  0  7  5 ]
C  [ 0  0  0  8  0  0  0  0 11  5  5 ]
G  [ 0  2  0  0 21  0  0  1  4  7  3 ]
T  [22 21  1 15  0 23  0  0  8  4 10 ]
>NF-kappaB
A  [ 0  0  1 25 19  7  1  2  2  0 ]
C  [ 0  0  0  0 13  1  2 17 35 36 ]
G  [38 38 37 13  1  3  2  0  0  0 ]
T  [ 0  0  0  0  5 27 33 19  1  2 ]
>NFKB1
A  [238 367   5   0   0 339 358 115   0   7   0  27 313 318 ]
C  [257  51   9   0   0   9 275  29  22 173 835 791 351 191 ]
G  [126 217 814 874 773 479 140   1  11  19   0   0  57 241 ]
T  [253 239  46   0 101  47 101 729 841 675  39  56 153 124 ]
>NFYA
A  [364 433   0   0 985 985   0  58 720 ]
C  [159  22 985 985   0   0   4 637  16 ]
G  [413 418   0   0   0   0   0 279 249 ]
T  [ 49 112   0   0   0   0 981  11   0 ]
>Nfyb
A  [ 92  82 467 264   0   3 994 989   0  81 663 116 508 366 ]
C  [393 394  54  38 998 994   0   4  11 572  27 129 243  80 ]
G  [170 193 457 585   1   2   0   6   0 325 309 724 197 412 ]
T  [344 330  21 112   0   0   5   0 988  21   0  30  51 141 ]
>NHLH1
A  [13 13  3  1 54  1  1  1  0  3  2  5 ]
C  [13 39  5 53  0  1 50  1  0 37  0 17 ]
G  [17  2 37  0  0 52  3  0 53  8 37 12 ]
T  [11  0  9  0  0  0  0 52  1  6 15 20 ]
>Nkx2-5
A  [ 7  0 17 17  0  4  2 ]
C  [ 0  4  0  0  0  2  1 ]
G  [ 1  0  0  0  7  0 11 ]
T  [ 9 13  0  0 10 11  3 ]
>NKX3-1
A  [13  0 20  0  1  1 19 ]
C  [ 1  1  0 19  0  0  0 ]
G  [ 3  0  0  0  0  0  1 ]
T  [ 3 19  0  1 19 19  0 ]
>Nkx3-2
A  [ 4  1 13 24  0  0  6  4  9 ]
C  [ 7  4  1  0  0  0  0  6  7 ]
G  [ 4  5  7  0 24  0 18 12  5 ]
T  [ 9 14  3  0  0 24  0  2  3 ]
>Nobox
A  [ 0 36 38  1  2 15  4  2 ]
C  [ 1  0  0  1  0  0 12 13 ]
G  [ 0  0  0  2  4 22 18  6 ]
T  [37  2  0 34 32  1  4 17 ]
>NR1H2::RXRA
A  [17 17 20  0  0  0  0 25 24 25  0  0  0  0 25 20  0 ]
C  [ 5  1  0  0  0  0 25  0  0  0  0  0  0 25  0  1 15 ]
G  [ 0  5  5 25 24  0  0  0  0  0 25 25  0  0  0  2  6 ]
T  [ 3  2  0  0  1 25  0  0  1  0  0  0 25  0  0  2  4 ]
>Nr2e3
A  [ 4 23 23  0  0  0  0 ]
C  [12  0  0  1 23  0  0 ]
G  [ 2  0  0 22  0  0  0 ]
T  [ 5  0  0  0  0 23 23 ]
>NR2F1
A  [ 0  1 12  6  0  0  0  1  2  6  6  1  3  0 ]
C  [ 0  0  0  7 13  3  2  0  0  4  5 10  6  3 ]
G  [ 2 12  1  0  0  0  0  0 11  3  1  1  0  3 ]
T  [11  0  0  0  0 10 11 12  0  0  1  1  4  7 ]
>NR3C1
A  [  7  12   4   0   0 108   0   6   8   0  13  33  26  27  39  35   0   2   6  18  66  39  39  19 ]
C  [ 65  65   0 109 107   1   0  56   1   4   3   9  14   6  15  22   4   4  20  71   7  15  22  28 ]
G  [ 20  24 104   0   2   0   0  33   0   0  66  58  29  14  42  20  84  96  80   7  24  49  35  42 ]
T  [ 17   8   1   0   0   0 109  14 100 105  27   9  40  62  13  32  21   7   3  13  12   6  13  19 ]
>NR4A2
A  [ 8 13  0  3  2  0 14  3 ]
C  [ 1  0  0  0  2 13  0  8 ]
G  [ 3  1 13 11  0  0  0  2 ]
T  [ 1  0  1  0 10  1  0  0 ]
>Nrf1
A  [ 165   89  106   68   32    3  635   23    4    0    0    0  822   80  212  178 ]
C  [ 357  355   10  900    2  979  249   67    1 1000    5  972   30  302  252  142 ]
G  [ 283  268  879   29  958   18   68  144  995    0  974    0  108  583  191  606 ]
T  [ 195  288    5    3    8    0   48  766    0    0   21   28   40   35  345   74 ]
>Pax4
A  [ 7 20 16 11 13 11  6  9  5  5  6  7  8  6 10  4  3  7  4  9  5  5  7  6  3  7  3  1  6  3 ]
C  [ 2  0  2  1  1  3  1  1  3 11 11  7  7  5  5  8  6  8  9  6  7  6 11  9 12  9 12 11 11 13 ]
G  [11  1  1  1  3  1  2  1  6  1  4  5  2  1  4  4  4  3  3  2  5  2  0  1  2  2  2  3  1  2 ]
T  [ 1  0  2  8  4  6 12 10  7  4  0  2  4  9  2  5  8  3  5  4  4  8  3  5  4  3  4  6  3  3 ]
>Pax5
A  [ 4  4  4  1  2  7  2  0  1  6  6  0  2  3  1  6  5  2  2  5 ]
C  [ 1  0  3  2  7  2  5  3  2  1  0  0  8  0  0  1  1 10  5  0 ]
G  [ 4  8  3  5  1  1  3  2  8  3  2 12  1  9  4  5  5  0  5  6 ]
T  [ 3  0  2  4  2  2  2  7  1  2  4  0  1  0  7  0  1  0  0  1 ]
>Pax6
A  [ 2  2  4 39  3  1  1 21  1  2 36 11  1  1 ]
C  [ 4  2 26  2 34  0 37  2  4 14  0 11  5  0 ]
G  [ 4  0  1  1  1 41  4  2  1 25  6 13  3 17 ]
T  [33 39 12  1  5  1  1 18 37  2  1  8 34 25 ]
>PBX1
A  [ 5  3 16  1  0 17 17  0  0 16 12  8 ]
C  [ 6  9  1  1 18  1  0  0 18  1  0  2 ]
G  [ 2  3  1  0  0  0  0  1  0  0  1  2 ]
T  [ 5  3  0 16  0  0  1 17  0  1  5  6 ]
>Pbx3
A  [377 183   0   3 862 849   0 108 505 ]
C  [ 72  50 793 859   0   0   1 450  30 ]
G  [309 509   0   0   0  13   0 278 327 ]
T  [104 120  69   0   0   0 861  26   0 ]
>Pdx1
A  [ 1  0 31 31  0  1 ]
C  [19  0  0  0  0  1 ]
G  [ 5  0  0  0  1 10 ]
T  [ 6 31  0  0 30 19 ]
>PLAG1
A  [ 0  3  0  0  0  0  4 12 11  2  0  0  0  2 ]
C  [ 0  0  0  0 14 15 10  0  5  0  0  0  0  0 ]
G  [18 14 18 17  4  1  1  0  2 14 18 18 16 16 ]
T  [ 0  1  0  1  0  2  3  6  0  2  0  0  2  0 ]
>Pou2f2
A  [316 111 701   0   0   0 685 621 701  63 165 274 ]
C  [ 87 144   0   0   0 671   0   0   0  38 159 149 ]
G  [129  34   0   0 682   0   0  21   0  60 199  96 ]
T  [169 412   0 701  19  30  16  59   0 540 178 182 ]
>Pou5f1::Sox2
A  [282 494  69 130 138 161  90 925  25 446 662  29 868 898 481 288 254 284 271 ]
C  [281 118  91 246  27  91 852   8   9  93  14 566  43  20  21  53 171 251 236 ]
G  [170 126  52  48  13 679   0   0   0 278   8 227   0  17  28 527 461 250 213 ]
T  [206 202 730 518 764  11   0   9 908 125 258 120  31   7 412  74  56 157 220 ]
>PPARG
A  [ 3  3 19  0  1  0  2 26  5  5  4  1  2 22  1  0  3 22  5  7 ]
C  [ 8  0  0  1  0  1 23  1 15  7  2  0  5  5 27 25 12  5 12  0 ]
G  [14  0  9 27 26  4  3  0  4 10 18  2 20  0  0  0  0  0  6  1 ]
T  [ 3 25  0  0  1 23  0  1  4  6  4 25  1  1  0  3 13  1  5 20 ]
>PPARG::RXRA
A  [ 94 101 390 100 139 145  71 819 522 713  82  41  22  54 676 ]
C  [317 166  23   3  15 129 547  21  48   5   2   9  99 555  58 ]
G  [320 127 368 671 674 395 179  15 270 137 767 693 263 144  47 ]
T  [126 464  79  87  34 193  66   8  23   9  12 120 479 109  81 ]
>Prdm1
A [  92 112 406  21   9   0   0   0 312  10   6  31  72  50]
C [ 112 230  39 451   4  34   0 472  80 456  53  46  65 215]
G [  86  51  42  13   0   0   3   0   9   0   0  54  45  56]
T [ 200  96   1   4 477 456 487  18  89  24 431 357 309 169]
>Prrx2
A  [52 59  0  0 58 ]
C  [ 2  0  0  0  0 ]
G  [ 4  0  1  0  1 ]
T  [ 1  0 58 59  0 ]
>RELA
A  [ 0  0  0 11 10  2  0  0  0  0 ]
C  [ 4  0  0  0  3  0  0  2 18 18 ]
G  [11 17 18  7  4  0  0  0  0  0 ]
T  [ 3  1  0  0  1 16 18 16  0  0 ]
>REL
A  [ 0  0  1  5  6  5  1  2  0  1 ]
C  [ 5  1  0  1  5  1  0  0 15 16 ]
G  [ 8 15 15  9  3  1  0  0  0  0 ]
T  [ 4  1  1  2  3 10 16 15  2  0 ]
>REST
A  [ 211   58   76 1452   34  122 1575    3   35  913  219   39   20 1406   13 1574   42  205  366  213  179 ]
C  [ 174  269 1366   30   44  978    7 1586 1481  201  375    7    5  112 1280    9   13 1007   31  933 1114 ]
G  [ 366  146   50   94 1516  323   12   12   20  162  124 1551 1577   34  233    7 1530  183  688  319   37 ]
T  [ 840 1124  105   26   10  182   12    5   70  329  886    7    2   51   74   10    9  198  507  125  260 ]
>Rfx5
A [  37  17  34  66  12  73   1 276  26  32 386 435   1 245 103]
C [ 105 280  88 144 415 326 144   7   1 336   0   9 447  82  49]
G [  53  26  68 204  13   4   0 169 423   6  43   9   0  22 281]
T [ 258 132 261  39  12  49 309   0   3  79  24   0   7 105  19]
>RORA
A  [15  9  6 11 21  0  0  0  0 25 ]
C  [ 1  1 12  2  0  0  0  0 25  0 ]
G  [ 2  0  4  5  4 25 25  0  0  0 ]
T  [ 7 15  3  7  0  0  0 25  0  0 ]
>RORA
A  [ 9 17 15 35 23  2  0 28  0  0  0  0 36 15 ]
C  [ 8  2  0  1  0 12  0  0  0  0  0 36  0  6 ]
G  [ 8  7  3  0  0 13  0  8 36 36  0  0  0 10 ]
T  [11 10 18  0 13  9 36  0  0  0 36  0  0  5 ]
>RREB1
A  [ 3  1  3  0  7  9  8  4  0 11  4  1  3  4  2  4  4  4  1  4 ]
C  [ 8 10  8 11  4  2  3  6 11  0  7 10  8  6  9  5  5  6  7  4 ]
G  [ 0  0  0  0  0  0  0  0  0  0  0  0  0  1  0  0  1  0  3  2 ]
T  [ 0  0  0  0  0  0  0  1  0  0  0  0  0  0  0  2  1  1  0  1 ]
>RUNX1
A  [ 287  234  123   57    0   87    0   17   10  131  500 ]
C  [ 496  485 1072    0   75  127    0   42  400  463  158 ]
G  [ 696  467  149    7 1872   70 1987 1848  251   81  289 ]
T  [ 521  814  656 1936   53 1716   13   93 1339 1325 1053 ]
>Rxra
A  [243 112  52  58 600 220   0   0  24   9  99 277 174  89 168 223 ]
C  [286 446   4 139 166 669 934 216 363  42 192 397 533 646 329 304 ]
G  [202 227  34 766 152  41   0   0  67 188 595 170  59  61  86 212 ]
T  [267 213 908  35  80  68  64 782 544 759 112 154 232 202 415 254 ]
>RXRA::VDR
A  [ 3  0  0  0  0  9  4  2  2  5  0  0  1  0  7 ]
C  [ 0  0  0  0  9  0  2  4  0  0  0  0  0  9  1 ]
G  [ 7 10  9  0  0  1  0  2  8  5 10  0  0  0  2 ]
T  [ 0  0  1 10  1  0  4  2  0  0  0 10  9  1  0 ]
>RXR::RAR
A  [12  0  1  0  0 22  4  5  5 13  5 17  1  0  2  1 21 ]
C  [ 0  0  0  0 18  0  7  8  4  1  6  3  1  1  1 17  0 ]
G  [11 23 13  1  3  1  5  9 11  7 12  3 20 16  3  3  1 ]
T  [ 0  0  9 22  2  0  7  1  3  2  0  0  1  6 17  2  1 ]
>Sox17
A  [ 7  8  3 30  0  0  0  0  0 ]
C  [ 9  8 18  0  1  0  0  0 17 ]
G  [ 6  4  1  0  0  0 31  2 10 ]
T  [ 9 11  9  1 30 31  0 29  4 ]
>Sox2
A  [ 27  20 329   2  14  36  85  63 407  26  26  31 426 367 485 ]
C  [446 454   6  10   0  83   4 195 125  37  77 423  42  67  60 ]
G  [ 89  22   3   6   6 531   8  76  38  26 445  84  37 156  59 ]
T  [107 173 331 651 649  19 571 334  96 577 117 127 159  74  58 ]
>Sox5
A  [ 8 21 22  0 23 22  0 ]
C  [ 4  0  0 22  0  1  0 ]
G  [ 3  1  1  0  0  0  0 ]
T  [ 8  1  0  1  0  0 23 ]
>SOX9
A  [24 54 59  0 65 71  4 24  9 ]
C  [ 7  6  4 72  4  2  0  6  9 ]
G  [31  7  0  2  0  1  1 38 55 ]
T  [14  9 13  2  7  2 71  8  3 ]
>SP1
A  [ 53  39   0   6   5  12  69   0   0   0   9   5  87  78 ]
C  [118  99 309 337 376 342   0 384 374 243 344 267 133 141 ]
G  [137 176  22   0   0   0 222   1   0   0   2   3  65 101 ]
T  [ 80  74  57  45   7  34  97   3  14 145  33 113 103  67 ]
>Sp2
A  [299 177   0   0 602 602   1 108 320 ]
C  [ 30  35 602 602   0   0   0 241  10 ]
G  [260 331   0   0   0   0   0 237 272 ]
T  [ 13  59   0   0   0   0 601  16   0 ]
>SPI1
A  [ 145   59    2  910    6   12    0    0    0    8    7  223  104  107  106  169 ]
C  [ 292  244  920   10  703    0    0  998  894  259  746   90  102  134  304  248 ]
G  [ 149  128   64   22  246    0    0    0    0   75   83    6   34   38  107  171 ]
T  [ 414  569   14   58   45  988 1000    2  106  658  164  681  760  721  483  410 ]
>SPIB
A  [31  4 24  2  1 48 47 ]
C  [ 0 14 16  0  0  0  0 ]
G  [ 0 29  7 47 47  0  0 ]
T  [18  2  2  0  1  1  2 ]
>Spz1
A  [ 9  0  2  0  1  8  6  1 10  0  2 ]
C  [ 0  2  0  0  0  0  0  9  0  1  8 ]
G  [ 3  9 10 11  1  0  2  2  2  9  2 ]
T  [ 0  1  0  1 10  4  4  0  0  2  0 ]
>Srebp1
A [  56   0   0 191   0  18   0   0 191   0  26]
C [  63   0 181   0 142 107 116 131   0 114  74]
G [  69   0   9   0  48  64   0  59   0  23  41]
T [   1 191   0   0   0   0  74   0   0  54  48]
>SRF
A  [ 61 147   1   0 170  46 515  11 375 114  42  13 147 185 402 ]
C  [ 88 111 724 717  55   9   7  19  11   9   0   9 167 371  56 ]
G  [172 264   2   0   7   5  36   0   1  24 686 700 221  75  92 ]
T  [408 207   2  12 497 669 171 699 342 582   1   7 194  98 179 ]
>SRY
A  [ 5  8 15 18 25  0 28 27  7 ]
C  [ 5  3  0  3  0 26  0  0  0 ]
G  [10  4  3  3  0  0  0  1  2 ]
T  [ 8 13 10  4  3  2  0  0 19 ]
>STAT1
A  [382 129   0   0  43   4 124 308   5 827 891 484 242 ]
C  [255 207   0   0 836 813 437   8   8  51   0 139 271 ]
G  [142  55   0   0   0   1  10 559 774  13   6 201 130 ]
T  [119 507 898 898  19  80 327  23 111   7   1  74 255 ]
>Stat2
A  [ 56 125 361   3   0   3   0   0 224  93   3   5   6  21  26  76 139 ]
C  [ 78 215  14 169  21   4  45 507  87 105  28   0 187 407 297 196 139 ]
G  [ 64  91 131 389   0   0   7   0 145 123   6   1   2   0  34  97 133 ]
T  [370 137  62   7 547 561 516  61 112 247 531 562 373 140 211 199 157 ]
>Stat3
A  [420 148   0   0  97   0 208 451 100 659 877 227 266 ]
C  [213 285   0   0 893 893 452   0  46 293  17 204 247 ]
G  [124  97   0  37   0   0   0 498 716   0  37 327 189 ]
T  [242 469 999 962   9 106 339  50 137  47  68 241 297 ]
>Tal1::Gata1
A  [ 400  261  131  265  669  701  664  713  734  996  527 1959    3 2928   16 2770 2382  547 ]
C  [1329  444  182  746  635  687  745  699  662  407 1172   31    7    7   26    6   51  550 ]
G  [ 618  520 1921 1228  775  903  938  891  862  940  901   37 2936    2   30   23  376 1601 ]
T  [ 595 1717  710  706  866  654  599  644  691  603  345  920    0   10 2873  144  134  242 ]
>TAL1
A  [ 146   58   25    9   21  957    0    0  285   79  195 ]
C  [ 262  350  657   52   14   34    0 1000    0  325  274 ]
G  [ 192  215  146    0    0    9    0    0    3  407  135 ]
T  [ 400  377  172  939  965    0 1000    0  712  189  396 ]
>TAL1::TCF3
A  [13  9 39 20  0 44  0 12  0  0  0  4 ]
C  [14 10  0 24 43  0  1 32  0  0  3  4 ]
G  [ 8 20  3  0  1  0 11  0  0 43 20  2 ]
T  [ 9  5  2  0  0  0 32  0 44  1 21 34 ]
>TBP
A  [ 61  16 352   3 354 268 360 222 155  56  83  82  82  68  77 ]
C  [145  46   0  10   0   0   3   2  44 135 147 127 118 107 101 ]
G  [152  18   2   2   5   0  20  44 157 150 128 128 128 139 140 ]
T  [ 31 309  35 374  30 121   6 121  33  48  31  52  61  75  71 ]
>TCF12
A  [412 162  17 998  10  59  42   0  44 243 ]
C  [152 337 968   0   0 425   4   1 339 262 ]
G  [250 481   7   0 989 516  13 991 230 275 ]
T  [186  20   8   2   1   0 941   8 387 218 ]
>Tcf7L2
A [  39   3   0   0   0   5 409 152  25  49  35]
C [ 209 397  19   3   0  69   0   0 203  67 132]
G [ 116  17   0   0   0 369   3   3 213  21  96]
T [  87  33 433 449 453   9  41 296   9 314 189]
>Tcfcp2l1
A  [   8  285 2425   24  717  402  711 1461 2583 1612   15  252 2187   49 ]
C  [3763 3289   21   97 1374 1182 1624  920  285  210 3815 3316   30  118 ]
G  [ 255   22 1125 3945  105  254  618 1032  781 1269  224   12 1247 3886 ]
T  [  40  477  508   13 1890 2248 1135  677  441  996   34  503  612   17 ]
>TEAD1
A  [ 1  9  0 12  0  0  0  0  5  1  2  0 ]
C  [ 6  0 12  0  0  0 12 11  0  7  4  2 ]
G  [ 1  3  0  0  0  0  0  0  0  4  3  8 ]
T  [ 4  0  0  0 12 12  0  1  7  0  3  2 ]
>Thap1
A  [ 37  62  32  14  13  15  11   1  61  56  32 ]
C  [118  73  64 116  59   0 232 247 187  25  88 ]
G  [ 54  38  55  26   7 210   0   0   0  81  43 ]
T  [ 40  76  98  93 170  24   6   1   1  87  86 ]
>TLX1::NFIC
A  [ 0  0  0  0 14  2  2  7  4  0  0  0 16 14 ]
C  [ 0  0  0 16  1  8  8  1  3  0 16 16  0  0 ]
G  [ 0 16 16  0  0  5  4  5  2 16  0  0  0  1 ]
T  [16  0  0  0  1  1  2  3  7  0  0  0  0  1 ]
>TP53
A  [ 5  3  4  5 13  0 17  0  0  0  0  0  1  1  4  1 15  2  1  1 ]
C  [ 8  7  0  0  0 17  0  0  0 11 16 16  0  0  0 14  0  0  1  2 ]
G  [ 2  6 13 12  4  0  0  0 17  0  0  0 15 14 13  2  0  0 14  1 ]
T  [ 2  1  0  0  0  0  0 17  0  6  1  1  1  2  0  0  2 15  1 13 ]
>Tr4
A [   0   9  95  16   0   0   0   1   5  94   1   5   0   6]
C [  37  12  19 102 120  16  63  13  26  22 116 113  61  76]
G [   0  98   8   1   0   0   0   0  90   5   2   0   2  18]
T [  84   1   0   2   1 105  58 106   1   0   1   4  58  20]
>USF1
A  [ 227   73    0  976    0   53    0    0  903    0   73  223 ]
C  [ 241  433 1000    8  719   20    0    0   39  864  533  323 ]
G  [ 462  172    0    8    8  927    0 1000   51   12  114  261 ]
T  [  70  322    0    8  273    0 1000    0    7  124  280  192 ]
>USF2
A  [ 247   74    0  979    0   26    0    0  905    0  110  167 ]
C  [ 231  421 1000    8  795    9    0    0   48  844  491  348 ]
G  [ 467  136    0    8    6  965    0 1000   36   16  123  272 ]
T  [  55  369    0    5  199    0 1000    0   11  140  276  213 ]
>YY1
A  [ 52  94  24   8   0 867   0  31  25   0  79 144 ]
C  [626 602   0 859 867   0   0 479   9  26 132 216 ]
G  [109 133 822   0   0   0   0 126  21   0 503 354 ]
T  [ 80  38  21   0   0   0 867 231 812 841 153 153 ]
>Zbtb33
A  [194  72   3  78  10   0 123   0   6 594   3 574  92   4 ]
C  [176 229 106 670  56 765   0 746   0  46  42  55 174 424 ]
G  [300 211  26  11   8   0 644   4 761 100 593  90 133  47 ]
T  [ 97 255 632   8 693   2   0  17   0  27 129  48 368 292 ]
>Zbtb7a
A  [167 123  34  91  26 149 109  41  19  25  10  21 115   0   8   0  53 167 161 ]
C  [368 403 681 571 763 533 211 515 782 686 859 774   1 805 810 704 619 327 358 ]
G  [306 299  74  87 105  82 432 261   0  32   8   0 304  87   0  43  81 326 320 ]
T  [136 161 204 244  99 229 241 176 192 250 116 198 573 101 175 246 240 166 140 ]
>ZEB1
A  [114 204   0 919   0   0   0 193 421 163 124 ]
C  [301 314 906   0   0   0   0   0 170 102 259 ]
G  [323 288  13   0 919 919   0 726 127 586 377 ]
T  [170 106   0   0   0   0 919   0 201  68 159 ]
>Zfp423
A  [ 7  0 16 17  0  0  1 24 13  0  0  0  0  0 11 ]
C  [ 4 16 17 16 33 33 17  0  0  0  0  0  0  8 22 ]
G  [22 17  0  0  0  0  0  0 16 33 33 17 16 16  0 ]
T  [ 0  0  0  0  0  0 15  9  4  0  0 16 17  9  0 ]
>Zfx
A  [ 50  60  91  72  10   6  30 191   9   0   1   0   0  84 ]
C  [177 170 151  49 297 362 125 154   2   3 480 480   2 122 ]
G  [179 172 199 298 144   2 182 121 469 477   0   0   0 219 ]
T  [ 70  75  37  60  30 111 144  15   1   1   0   1 479  56 ]
>ZNF143
A  [ 0  6  2  0  2  1  0  0  9  0  4  6  0  0  0  4  3  2  1  3 ]
C  [ 3  2  3  3  1  7 10 10  1  1  4  2  0  1 10  5  1  3  1  6 ]
G  [ 4  1  1  2  0  0  0  0  0  4  2  2  1  6  0  0  1  0  7  1 ]
T  [ 3  1  4  5  7  2  0  0  0  5  0  0  9  3  0  1  5  5  1  0 ]
>ZNF143-like-beta
A  [199 258 311 435 874   0   2 792   1 779 478  57  41   6   0   0 712  77 325 ]
C  [251 168  26  26   8 881  38  41 876  20  69 337  39 862 882 877   1  73 336 ]
G  [319 310 527 412   0   0   1  25   0  74  64 103  15   0   0   0 162 636 190 ]
T  [113 146  18   9   0   1 841  24   5   9 271 385 787  14   0   5   7  96  31 ]
>Znf263
A  [ 130  412  204   49    4 1000    7    9  939   50  147 ]
C  [ 283  117    0    0   44    0    0  326    0  481  289 ]
G  [ 476  311  762  925  952    0  991  665   61  453  292 ]
T  [ 111  160   34   26    0    0    2    0    0   16  271 ]
>Znf274
A  [ 98  94  40 418  45  28 354   2   0 565 201   0   0   1   0   0 181  48 ]
C  [ 65 350 482  20  28  39   2   0   0   4  10   0  86 592   0 536  51 163 ]
G  [113  88  40  41 510   4 222  34 593  16 382   3   0   0   1   0  17 212 ]
T  [317  61  31 114  10 522  15 557   0   8   0 590 507   0 592  57 343 168 ]
>ZNF354C
A  [ 7  3  0  0 16  0 ]
C  [ 6  2 16 16  0 15 ]
G  [ 3  0  0  0  0  1 ]
T  [ 0 11  0  0  0  0 ]
